# Supplementary material for: The Promising Potential of Triploidy in Date Palm (Phoenix dactylifera L.) Breeding
Source: Plants (Basel). 2024 Mar 12;13(6):815. doi: 10.3390/plants13060815 (PMC10975707; doi:10.3390/plants13060815)
Supplement: Supplementary file 1 [file plants-13-00815-s001.zip]

Archive with 1 entries (1 files):
- plants-2843222-supplementary.pdf
